# Supplementary material for: A New Pedigree-Based SNP Haplotype Method for Genomic Polymorphism and Genetic Studies
Source: Cells. 2019 Aug 5;8(8):835. doi: 10.3390/cells8080835 (PMC6721696; doi:10.3390/cells8080835)
Supplement: Supplementary file 1 [file cells-08-00835-s001.zip]

Archive with 7 entries (6 files):
- Table S1_Edited SNP Haplos.xlsx
- __MACOSX/
- __MACOSX/._Table S1_Edited SNP Haplos.xlsx
- Table S2_Edited SNP Haplos.xlsx
- __MACOSX/._Table S2_Edited SNP Haplos.xlsx
- Table S3_Edited SNP Haplos.xlsx
- __MACOSX/._Table S3_Edited SNP Haplos.xlsx
