# Supplementary material for: A New Pedigree-Based SNP Haplotype Method for Genomic Polymorphism and Genetic Studies
Source: Cells. 2019 Aug 5;8(8):835. doi: 10.3390/cells8080835 (PMC6721696; doi:10.3390/cells8080835)
Supplement: Supplementary file 1 [file cells-08-00835-s001.zip › Table S1_Edited SNP Haplos.xlsx]

## Sheet: Sheet1
Table S1. SNPs used for edited haplotypes in HLA-DR/DQ region.1
rs Designation	Chr 6 Pos (Mb)	Coverage (%)	MAF (freq)	MAF Group (%)	Gene
rs3129890*	3.24465e+07	82.4944	0.2856	21 to 30
rs13209234	3.24482e+07	88.1215	0.1082	11 to 20
rs7754768*	32452402	81.2871	0.3519	31 to 40
rs6457590	3.2454e+07	89.6972	0.05422	1 to 5
rs9268831	3.246e+07	80.6937	0.4211	41 to 50	HLA-DRB9
rs9268832	32460012	81.328	0.3414	31 to 40	HLA-DRB9
rs6923504*	32460409	86.3209	0.2222	21 to 30
rs9268853	32461866	79.1488	0.4092	41 to 50
rs9268861	32462117	82.7502	0.2418	21 to 30
rs9268877	3.24634e+07	84.8271	0.3148	31 to 40
rs9268977*	32467162	82.4023	0.276	21 to 30
rs9269081	32473323	86.6073	0.207	21 to 30
rs3830135	3.25807e+07	88.715	0.09753	6 to 10	HLA-DRB1
rs77689370	32581786	81.5838	0.2435	21 to 30	HLA-DRB1
rs9269821*	32582031	87.1496	0.1697	11 to 20	HLA-DRB1
rs9270986*	3.26063e+07	90.1269	0.0763	6 to 10
rs12660719#	3.26082e+07	90.3929	0.03309	1 to 5
rs6921236#	32610155	90.9351	0.01149	1 to 5
rs5021728#	3.26109e+07	80.5197	0.3361	31 to 40
rs13207945#	32611931	79.3125	0.49	41 to 50
rs9271255#	32612580	87.9272	0.1738	11 to 20
rs642093*	3.26143e+07	80.2947	0.321	31 to 40
rs9271366	3.26191e+07	90.5975	0.05958	1 to 5
rs17533090	32622945	87.9783	0.1176	11 to 20
rs3129763*	32623148	80.2947	0.3088	31 to 40
rs9271775	32626551	89.4209	0.08993	6 to 10
rs3129768	3.26273e+07	88.7968	0.1073	11 to 20	LOC107987449, LOC107987459
rs1129740*	32641328	86.4129	0.2544	21 to 30	HLA-DQA1, LOC107986589
rs1048087*	32641509	84.9908	0.2847	21 to 30	HLA-DQA1, LOC107986589
rs7744001	3.26583e+07	87.4667	0.2176	21 to 30	HLA-DQB1-AS1
rs9273363	3.26585e+07	83.8756	0.4681	41 to 50	HLA-DQB1-AS1
rs1049225	32659970	89.6665	0.1194	11 to 20	HLA-DQB1, HLA-DQB1-AS1
rs3852215#	32667724	82.7195	0.2427	21 to 30	HLA-DQB1
rs3134996	32669089	86.9961	0.221	21 to 30
rs9275141	32683340	79.1692	0.4766	41 to 50
rs4947342	32685293	79.9775	0.3611	31 to 40
rs9275184	32686937	80.9392	0.2593	21 to 30
1All SNP designations are current, and SNPs marked with # are at the same location as (represent the rs numbers merged into)
SNP IDs provided by the ImmunoChip database. The final three SNPs (of the original 101 SNPs) added to the list of these 37
SNPs were those within HLA-DRB1. They were chosen because: a) HLA-DRB1 is considered an important marker for T1D
susceptibility and they were the only three SNPs available in that gene; and, b) there were large genomic spatial gaps sur-
rounding these three SNPs in the T1DGC ImmunoChip raw data.
*These 10 SNPs were edited out for the final (27 SNP) analysis.
Abbreviations: Chr: Chromosome; Pos: Position; MAF: Minor allele frequency; freq: frequency.
