# Supplementary material for: A New Pedigree-Based SNP Haplotype Method for Genomic Polymorphism and Genetic Studies
Source: Cells. 2019 Aug 5;8(8):835. doi: 10.3390/cells8080835 (PMC6721696; doi:10.3390/cells8080835)
Supplement: Supplementary file 1 [file cells-08-00835-s001.zip › Table S2_Edited SNP Haplos.xlsx]

## Sheet: Sheet1
Table S2. SNP sequences for the most frequent T1DGC ImmunoChip study edited 27-SNP haplotypes.1
SNP Variant Name	Edited 27-SNP Haplotype Sequence	Total (n)	Percentage
Variant 1	GCAGGCGCGGAAAGAACAAGAGATCAG	1786	28.3088
Variant 2	GCGAAAGCGAAAGAAACAAGAGGTAGA	1064	16.8648
Variant 3	ACGGACACAGAAAAGAAAAGCGAAAGA	517	8.19464
Variant 4	GCAGACAAGAAAGAAACAAGAGATAGA	467	7.40212
Variant 5	GCAGGCGCGGAAAGAACAAACGGTCAA	400	6.34015
Variant 6	GCAGGCGCGGAAAGAACAAACGATCGA	308	4.88191
Variant 7	GCGAACAAGGAAAAGGCGCGCAAAAGA	296	4.69171
Variant 8	GCAGACAAGGAAGAAACAAACGATCGA	285	4.51736
Variant 9	GAAAAAGCGGAAAGAACGCACGATCAA	154	2.44096
Variant 10	GCGAACGCGGGAAGAACAAGCAAAAGA	134	2.12395
Variant 11	GCGAAAGCGGAAAGAACAAGCAAAAGA	112	1.77524
Variant 12	GCGAACACGGAAAAGACACGCGATCGA	96	1.52164
Variant 13	GCAGACAAGGAAAGAACAAGCAAAAGA	79	1.25218
Variant 14	ACGGGCGCGGAAAGAACAAGAGATCGA	77	1.22048
Variant 15	GCAGGCGCGGAGGAAACAAGAGATCGA	71	1.12538
Variant 16	GCGGGCGCAGAAAAGAAAAGCGAAAGA	59	0.935172
Variant 17	GAAAAAGCGGAAGAAACAAACGATCGA	56	0.887621
Variant 18	GCAGACAAGGAAGAAAAAAGCGATAGA	55	0.87177
Variant 19	GCGGACGCGGGAAGAACAAGCAAAAGA	45	0.713267
Variant 20	GAGAAAGCGGAAAAGGCGCACGGTCAA	26	0.41211
Variant 21	ACGGACACGGAAGAAAAAAGCGAAAGA	22	0.348708
Variant 22	GAAAAAGCGGAAAGAAAAAACGATCGA	22	0.348708
Variant 23	GAGAACGCGGGAAGAACAAGCAAAAGA	21	0.332858
Variant 24	GAAAAAGCGGAAGAAAAAAGCGATAGA	10	0.158504
Variant 25	GAAAAAGCGGAAAGAACAAGAGATCAG	8	0.126803
Variant 26	GCGAACAAGGAAAGAACGCACGATCGA	8	0.126803
Variant 27	ACGGGCGCGGAAAGAACAAGAGATCAG	8	0.126803
Variant 28	GCAAAAGCGGAAAGAACGCACGATCAA	8	0.126803
Variant 29	ACGGACGCGGGAAGAACAAGCAAAAGA	8	0.126803
Variant 30	GCGAAAGCGGAAGAAACAAACGATCGA	7	0.110953
Variant 31	ACGGACACAGAAAAGAAAAACGATCGA	6	0.0951022
Variant 32	GCGGACACAGAAAAGAAAAGCGAAAGA	4	0.0634015
Variant 33	GCGAACAAGGAAAAGACACGCGATCGA	4	0.0634015
Variant 34	GCAGGCGCGGAAAGAACAAACGATCAA	4	0.0634015
Variant 68	GCGAACAAGAAAGAAACAAGAGATAGA	1	0.0158504
1Shown are the SNP haplotype sequences for all of the edited 27-SNP haplotype variants named in the main text Table 2.
