# Supplementary material for: A New Pedigree-Based SNP Haplotype Method for Genomic Polymorphism and Genetic Studies
Source: Cells. 2019 Aug 5;8(8):835. doi: 10.3390/cells8080835 (PMC6721696; doi:10.3390/cells8080835)
Supplement: Supplementary file 1 [file cells-08-00835-s001.zip › Table S3_Edited SNP Haplos.xlsx]

## Sheet: Sheet1
Table S3. Major HLA-DR,DQ haplotypes shared in T1DGC studies: their secondary and unphased 27-SNP haplotypes and their percentages.1
HLA-DR,DQ	HLA-DR,DQ	2nd Most Frequent	2nd	% of this DR,DQ	Unphased or Untyped	% of this DR,DQ	TOTAL % of Top 2 +
Haplo Rank	Abbreviation	SNP Haplotype	Total (n)	haplotype group	Haplo Seqs Total (n)	haplotype group	Unphased/Untyped
1	DR4,DQ8	Variant 27	3	0.00292969	296	0.289062	0.99707
2	DR3,DQ2	Variant 4	202	0.212632	299	0.314737	0.991579
3	DR0101,DQ5	Variant 32	1	0.00344828	104	0.358621	1
4	DR7,DQ2	---	0	0	65	0.282609	1
5	DR15,DQ6	Variant 68	1	0.00531915	77	0.409574	1
6	DR11,DQ3	---	2	0.010989	78	0.428571	1
7	DR4,DQ7	---	2	0.0129032	47	0.303226	1
8	DR1301,DQ6	Variant 13	27	0.25	40	0.37037	0.990741
9	DR1302,DQ6	Variant 19	22	0.211538	26	0.25	0.951923
10	DR8,DQ4	Variant 28	4	0.0449438	25	0.280899	0.977528
11	DR16,DQ5	---	0	0	22	0.354839	1
11	DR7,DQ3	---	2	0.037037	18	0.333333	1
13	DR9,DQ3	---	0	0	16	0.355556	1
14	DR14,DQ5	Variant 24	2	0.0555556	12	0.333333	0.972222
15	DR12,DQ3	Variant 30	1	0.0333333	7	0.233333	1
16	DR0102,DQ5	---	0	0	10	0.37037	1
		TOTAL	269	TOTAL	1142
1The secondary and unphased or untyped edited 27-SNP haplotypes for each of the DR,DQ haplotypes shown in the main text Table 4 are shown. DR,DQ
haplotype groups with no second (minor) SNP haplotype (i.e., all of the group is in one SNP haplotype) or with two equal singleton SNP haplotypes are
marked as "---".
